# Supplementary material for: Neutrophile-to-Lymphocyte Ratio (NLR) Identifies Patients with Coronavirus Infectious Disease 2019 (COVID-19) at High Risk for Deterioration and Mortality—A Retrospective, Monocentric Cohort Study
Source: Diagnostics (Basel). 2022 Apr 28;12(5):1109. doi: 10.3390/diagnostics12051109 (PMC9139590; doi:10.3390/diagnostics12051109)
Supplement: Supplementary file 1 [file diagnostics-12-01109-s001.zip]

Archive with 1 entries (1 files):
- diagnostics-1673289-supplementary.pdf
